# Supplementary material for: ANGPTL3 impacts proteinuria and hyperlipidemia in primary nephrotic syndrome
Source: Lipids Health Dis. 2022 Apr 10;21:38. doi: 10.1186/s12944-022-01632-y (PMC8996604; doi:10.1186/s12944-022-01632-y)
Supplement: Supplementary file 1 — Additional file 1. [file 12944_2022_1632_MOESM1_ESM.zip]

Archive with 3 entries (3 files):
- supplement table.docx
- supplement-1.tif
- supplement-2.tif
